# Supplementary material for: Salvage Proton Therapy Re-Irradiation in Recurrent Head and Neck Cancer: Outcomes and Adverse Events by Re-Irradiated Target Site
Source: Cancers (Basel). 2026 Jul 9;18(14):2207. doi: 10.3390/cancers18142207 (PMC13406275; doi:10.3390/cancers18142207)
Supplement: Supplementary file 1 [file cancers-18-02207-s001.zip]

Archive with 1 entries (1 files):
- cancers-4366375-supplementary.pdf
